# Supplementary material for: Studying the link between physiological performance of Crotalaria ochroleuca and the distribution of Ca, P, K and S in seeds with X-ray fluorescence
Source: PLoS One. 2019 Sep 26;14(9):e0222987. doi: 10.1371/journal.pone.0222987 (PMC6762162; doi:10.1371/journal.pone.0222987)
Supplement: S1 Data — (XLS) [file pone.0222987.s001.xls]

## Sheet: Data
		PHYSIOLOGICAL ANALYSES
Treatments	Rep	Water Content (WC)	First Count Germination (FCG)	Germination (G)	Germination Speed Index (GSI)	Emergence (E)	Eletrical Conductivity (EC)	Hypocotyl Lenght (HL)	Radicle Length (RL)	Hypocotyl Dry Mass (HDM)	Radicle Dry Mass (RHM)
1	1	9.88898	70	79	32.9	68	102.599	3.56	2.83	1.3679	1.3569
1	2	9.9819	72	80	32.5	68	108.487	3.01	2.53	1.3297	1.3695
1	3	-	70	78	32.6	68	103.513	2.55	2.46	1.3382	1.3859
1	4	-	70	80	32.67	67	103.166	2.32	2.52	1.5512	1.3332
2	1	9.64286	76	100	40.2	78	42.5759	4	2.75	1.4897	1.3971
2	2	9.60854	82	100	39.8	79	48.0226	3.67	3.37	1.4969	1.3859
2	3	-	80	96	36.6	80	52.8337	3.52	2.45	1.5019	1.3812
2	4	-	82	100	38.87	78	46.15	3.75	2.43	1.49756	1.3698
3	1	9.32836	84	98	38.6	75	74.65	4.25	2.89	1.5272	1.4341
3	2	9.49153	84	96	38.8	79	74.2308	4.11	3.11	1.4612	1.4345
3	3	-	84	97	40	76	67.4745	3.76	3.05	1.5259	1.4563
3	4	-	84	98	39.13	77	72	3.38	2.52	1.5412	1.4546
4	1	11.1588	50	44	25.4	8	309.455	2.2	2.12	1.3745	1.4749
4	2	11.4754	50	56	27.9	8	329.32	2.19	2.35	1.3528	1.4968
4	3	-	48	66	28.2	8	351.355	1.68	3.11	1.3782	1.4796
4	4	-	52	53	27.17	7	327.16	1.75	4	1.3401	1.4985
	Legend
	Treatment
	1	Control
	2	Yellow Coat
	3	Green Coat
	4	Red Coat
